# Supplementary material for: Mutated FANCA Gene Role in the Modulation of Energy Metabolism and Mitochondrial Dynamics in Head and Neck Squamous Cell Carcinoma
Source: Cells. 2022 Jul 30;11(15):2353. doi: 10.3390/cells11152353 (PMC9425438; doi:10.3390/cells11152353)
Supplement: Supplementary file 1 [file cells-11-02353-s001.zip]

Archive with 1 entries (1 files):
- Supplementary Materials_Bertola et al 11.08..pdf
